# Supplementary material for: Occurrence of High-Risk Clonal Lineages ST58, ST69, ST224, and ST410 among Extended-Spectrum β-Lactamase-Producing Escherichia coli Isolated from Healthy Free-Range Chickens (Gallus gallus domesticus) in a Rural Region in Tunisia
Source: Genes (Basel). 2023 Apr 6;14(4):875. doi: 10.3390/genes14040875 (PMC10138121; doi:10.3390/genes14040875)
Supplement: Supplementary file 1 [file genes-14-00875-s001.zip]

Archive with 1 entries (1 files):
- genes-2239965-supplementary.pdf
